# Supplementary material for: Disruption of the HIV-1 Envelope allosteric network blocks CD4-induced rearrangements
Source: Nat Commun. 2020 Jan 24;11:520. doi: 10.1038/s41467-019-14196-w (PMC6981184; doi:10.1038/s41467-019-14196-w)
Supplement: Supplementary file 3 — Source Data [file 41467_2019_14196_MOESM3_ESM.xlsx]

## Sheet: Figure 2
	Tmax 1	Tmax2
BG505 WT	66.2678	66.3017
BG505 F14	66.2872	66.3671
BG505 Vt8	68.7888	68.7657
BG505 F14/Vt8	68.1514	68.0866

## Sheet: Figure 6A
	Control			BG505			BG505 DS			BG505 F14/Vt8
N6	0.13	0.41	0.38	44	37.9	53.9	41.8	35.2	46.8	40.9	36.1	42.9
CH01	0.09	0.25	0.33	31.8	30.9	35.7	8.49	16.7	13.9	31.9	30.7	27
PGT125	0.091	0.32	0.26	54.2	41.2	45.8	43.4	35.8	30.6	48.3	37.2	33.1
PGT145	0.056	0.29	0.44	48	40.8	49.3	35.6	35.3	32.5	38.4	36.8	31.9

## Sheet: Figure 6B
	Control			BG505			BG505 DS			BG505 F14/Vt8
17B	0.14	0.34	0.29	9.91	4.96	12	0.63	0.43	0.79	1.14	0.26	2.07
19B	0.054	0.42	0.24	22.1	7.58	21.6	21.3	7.56	21.5	11	2.45	10.6
17B + sCD4	0.093	0.32	0.21	26.8	18.4	32.5	1.07	0.5	2.2	0.83	0.31	0.9
19B + sCD4	0.11	0.28	0.32	29	15.1	31.8	21.7	7.29	21.8	12.3	2.57	12
17B + eCD4Ig	0.13	0.2	0.35	30.8	27.7	40.1	1.16	0.56	0.92	1.02	0.14	1.37
19B + eCD4Ig	0.091	0.34	0.37	40.8	29.1	44.9	18.9	6.75	19.2	12.2	3.09	13.2

## Sheet: Supplementary Table 6
	Control			BG505			BG505 DS			BG505 F14/Vt8			BG505 F14			BG505 Vt8
N6	0.13	0.41	0.38	44	37.9	53.9	41.8	35.2	46.8	40.9	36.1	42.9	41.6	65.5	54.7	47.8	38.6	46.8
CH01	0.09	0.25	0.33	31.8	30.9	35.7	8.49	16.7	13.9	31.9	30.7	27	30.6	52	30.6	32.7	30.9	26.9
PGT125	0.091	0.32	0.26	54.2	41.2	45.8	43.4	35.8	30.6	48.3	37.2	33.1	52.4	65.7	45.9	55.1	39.2	35.3
PGT145	0.056	0.29	0.44	48	40.8	49.3	35.6	35.3	32.5	38.4	36.8	31.9	45.1	62.1	39.1	43	37.5	34
17B	0.14	0.34	0.29	9.91	4.96	12	0.63	0.43	0.79	1.14	0.26	2.07	1.61	2.92	3.52	1.12	0.29	1.1
19B	0.054	0.42	0.24	22.1	7.58	21.6	21.3	7.56	21.5	11	2.45	10.6	22.4	15.7	32.3	10.3	1.85	11.8
17B + sCD4	0.093	0.32	0.21	26.8	18.4	32.5	1.07	0.5	2.2	0.83	0.31	0.9	3.11	2.99	5.12	1.38	0.32	1.03
19B + sCD4	0.11	0.28	0.32	29	15.1	31.8	21.7	7.29	21.8	12.3	2.57	12	23.9	15.4	31.4	12	1.65	13.4
17B + eCD4Ig	0.13	0.2	0.35	30.8	27.7	40.1	1.16	0.56	0.92	1.02	0.14	1.37	7.62	9.18	7.85	8.3	9.91	10.4
19B + eCD4Ig	0.091	0.34	0.37	40.8	29.1	44.9	18.9	6.75	19.2	12.2	3.09	13.2	24.3	21.6	35	25.2	15.5	24.7

## Sheet: Supplementary Table 7
	Control			BG505			BG505 DS			BG505 F14/Vt8			BG505 F14			BG505 Vt8
N6	24.2	43.9	51.5	359	398	615	312	282	420	321	312	391	413	718	573	352	322	461
17B	21.4	37.4	43.6	89.8	73.4	147	26.6	46.2	74.7	29	42.9	83	33.2	56	90.7	30.2	44.1	78.7
19B	20.4	36.2	42.8	249	127	258	241	120	234	125	64.9	138	243	194	358	106	57.3	148
17B + sCD4	21.5	36.3	43.3	244	180	310	28.9	44.2	81.6	27.9	43.4	75.1	41	56.3	106	28.4	42.7	74.1
19B + sCD4	20.9	36.3	43.2	341	212	367	221	122	239	122	74.6	149	234	179	352	126	56.5	162
17B + eCD4Ig	20.9	36.7	70	293	385	522	28.8	45.7	76	26.8	42.1	81.9	74.3	101	132	62.9	88.4	121
19B + eCD4Ig	20.1	42.3	44	487	424	683	209	104	216	124	71.5	163	242	225	342	188	149	235

## Sheet: Supplementary Figure 3A
BG505 WT SOSIP						BG505 F14.Vt8 SOSIP						BG505 F14 SOSIP						BG505 Vt8 SOSIP
VRC01 rep1			VRC01 rep2			VRC01 rep1			VRC01 rep2			VRC01 rep1			VRC01 rep2			VRC01 rep1			VRC01 rep2
Concentration (nM)	Response (nm)		Concentration (nM)	Response (nm)		Concentration (nM)	Response (nm)		Concentration (nM)	Response (nm)		Concentration (nM)	Response (nm)		Concentration (nM)	Response (nm)		Concentration (nM)	Response (nm)		Concentration (nM)	Response (nm)
0	-0.00894		0	-0.00939		0	-0.00661		0	0.000661		0	-0.00335		0	0.0013		0	-0.00314		0	0.00321
25	0.0268		25	0.0332		25	0.0539		25	0.0639		25	0.0277		25	0.0323		25	0.0656		25	0.0687
50	0.0875		50	0.0982		50	0.172		50	0.186		50	0.0983		50	0.106		50	0.198		50	0.204
100	0.218		100	0.231		100	0.361		100	0.378		100	0.234		100	0.239		100	0.407		100	0.417
200	0.427		200	0.442		200	0.601		200	0.624		200	0.453		200	0.461		200	0.646		200	0.668
300	0.632		300	0.65		300	0.795		300	0.819		300	0.66		300	0.663		300	0.831		300	0.857
500	0.818		500	0.833		500	0.953		500	0.977		500	0.844		500	0.842		500	0.973		500	0.993
750	0.957		750	0.968		750	1.06		750	1.08		750	0.982		750	0.976		750	1.08		750	1.1
PG9 rep1			PG9 rep2			PG9 rep1			PG9 rep2			PG9 rep1			PG9 rep2			PG9 rep1			PG9 rep2
Concentration (nM)	Response (nm)		Concentration (nM)	Response (nm)		Concentration (nM)	Response (nm)		Concentration (nM)	Response (nm)		Concentration (nM)	Response (nm)		Concentration (nM)	Response (nm)		Concentration (nM)	Response (nm)		Concentration (nM)	Response (nm)
0	-0.000293		0	0.00356		0	0.00574		0	0.00599		0	0.00152		0	0.00437		0	N/A		0	N/A
25	0.0293		25	0.0317		25	0.0428		25	0.045		25	0.0273		25	0.0292		25	N/A		25	N/A
50	0.0841		50	0.0827		50	0.122		50	0.123		50	0.0819		50	0.0786		50	N/A		50	N/A
100	0.167		100	0.164		100	0.234		100	0.232		100	0.162		100	0.154		100	N/A		100	N/A
200	0.277		200	0.274		200	0.366		200	0.369		200	0.272		200	0.265		200	N/A		200	N/A
300	0.381		300	0.373		300	0.481		300	0.485		300	0.354		300	0.343		300	N/A		300	N/A
500	0.483		500	0.473		500	0.586		500	0.591		500	0.454		500	0.443		500	N/A		500	N/A
750	0.567		750	0.553		750	0.681		750	0.686		750	0.546		750	0.528		750	N/A		750	N/A
PGT121 rep1			PGT121 rep2			PGT121 rep1			PGT121 rep2			PGT121 rep1			PGT121 rep2			PGT121 rep1			PGT121 rep2
Concentration (nM)	Response (nm)		Concentration (nM)	Response (nm)		Concentration (nM)	Response (nm)		Concentration (nM)	Response (nm)		Concentration (nM)	Response (nm)		Concentration (nM)	Response (nm)		Concentration (nM)	Response (nm)		Concentration (nM)	Response (nm)
0	0.00497		0	0.00657		0	0.00836		0	0.00846		0	0.00834		0	0.00687		0	0.0132		0	0.0149
25	0.0812		25	0.0816		25	0.0702		25	0.0663		25	0.0845		25	0.0804		25	0.0705		25	0.0669
50	0.21		50	0.208		50	0.174		50	0.169		50	0.206		50	0.198		50	0.173		50	0.167
100	0.384		100	0.386		100	0.324		100	0.323		100	0.368		100	0.355		100	0.317		100	0.314
200	0.569		200	0.571		200	0.502		200	0.494		200	0.558		200	0.531		200	0.497		200	0.489
300	0.708		300	0.711		300	0.634		300	0.626		300	0.687		300	0.659		300	0.626		300	0.617
500	0.824		500	0.828		500	0.754		500	0.742		500	0.803		500	0.765		500	0.743		500	0.73
750	0.918		750	0.918		750	0.851		750	0.834		750	0.889		750	0.847		750	0.834		750	0.822
PGT145 rep1			PGT145 rep2			PGT145 rep1			PGT145 rep2			PGT145 rep1			PGT145 rep2			PGT145 rep1			PGT145 rep2
Concentration (nM)	Response (nm)		Concentration (nM)	Response (nm)		Concentration (nM)	Response (nm)		Concentration (nM)	Response (nm)		Concentration (nM)	Response (nm)		Concentration (nM)	Response (nm)		Concentration (nM)	Response (nm)		Concentration (nM)	Response (nm)
0	0.00241		0	0.0026		0	-0.00189		0	-0.000987		0	-0.000945		0	0.00108		0	0.00361		0	0.00387
5	0.0489		5	0.0396		5	0.0322		5	0.0262		5	0.0363		5	0.0259		5	0.0534		5	0.0424
10	0.177		10	0.151		10	0.122		10	0.11		10	0.132		10	0.117		10	0.159		10	0.134
25	0.419		25	0.378		25	0.337		25	0.313		25	0.34		25	0.309		25	0.397		25	0.357
50	0.671		50	0.617		50	0.58		50	0.547		50	0.57		50	0.524		50	0.648		50	0.598
100	0.888		100	0.829		100	0.804		100	0.765		100	0.785		100	0.735		100	0.869		100	0.814
200	1.08		200	1.01		200	0.992		200	0.959		200	0.966		200	0.913		200	1.05		200	0.999
300	1.19		300	1.13		300	1.11		300	1.08		300	1.08		300	1.03		300	1.17		300	1.12
VRC26 rep1			VRC26 rep2			VRC26 rep1			VRC26 rep2			VRC26 rep1			VRC26 rep2			VRC26 rep1			VRC26 rep2
Concentration (nM)	Response (nm)		Concentration (nM)	Response (nm)		Concentration (nM)	Response (nm)		Concentration (nM)	Response (nm)		Concentration (nM)	Response (nm)		Concentration (nM)	Response (nm)		Concentration (nM)	Response (nm)		Concentration (nM)	Response (nm)
0	0.00034		0	0.0031		0	0.00246		0	-0.000374		0	0.00581		0	0.00669		0	0.00231		0	0.00573
5	0.0399		5	0.0358		5	0.068		5	0.0529		5	0.0633		5	0.0527		5	0.0526		5	0.0475
10	0.136		10	0.121		10	0.211		10	0.173		10	0.204		10	0.171		10	0.168		10	0.156
25	0.356		25	0.317		25	0.501		25	0.426		25	0.465		25	0.401		25	0.417		25	0.398
50	0.592		50	0.531		50	0.762		50	0.661		50	0.712		50	0.626		50	0.666		50	0.648
100	0.793		100	0.724		100	0.969		100	0.851		100	0.892		100	0.801		100	0.872		100	0.857
200	0.962		200	0.885		200	1.14		200	1.01		200	1.05		200	0.954		200	1.04		200	1.03
300	1.06		300	0.98		300	1.23		300	1.1		300	1.15		300	1.04		300	1.15		300	1.15

## Sheet: Supplementary Figure 3B
CD4 Binding	ka (M-1s-1)	kd (s-1)	Kd (nM)
BG505 WT	11230	0.00061	67.9
BG505 F14	17150	0.00113	72.95
BG505 Vt8	9435	0.000781	83.85
BG505 F14/Vt8	29150	0.000452	15.55

## Sheet: Supplementary Figure 3D
	17B		17B+CD4 30 min		17B+CD4 20 hr
BG505	0	0	120	135	227	299
BG505 F14	0	0	0	0	6.55	0
BG505 Vt8	0	0	16.5	6.99	20.3	9.23
BG505 F14/Vt8	0	0	0.893	0	5.54	0

## Sheet: Supplementary Figure 3E
	PGT145+sCD4 30 min		PGT145+sCD4 20 hr
BG505	1.33235	0.877049	0.603885	0.520492
BG505 F14	1.45238	0.913889	1.60714	0.877778
BG505 Vt8	1.17621	0.871795	1.03965	0.779487
BG505 F14/Vt8	1.49036	0.920755	1.36364	0.833962

## Sheet: Supplementary Figure 3F
	BG505		BG505 F14		BG505 Vt8		BG505 F14/Vt8
3074	67.8	25.4	111	124.2	20.5	7.5	28.4	11.1
3074+sCD4	1720	1360	391	397.6	586	392.1	42.7	32.8
447-52D	22.8	10.4	21.8	19.4	4.8	1.9	12.6	2.1
447-52D+sCD4	1990	2042.5	70	103	307	319.2	13.2	16.2
F39F	86.6	32.7	105	123.9	22.7	8.3	25.5	9.3
F39F+sCD4	2230	2138.4	336	457	860	753.4	123	98.5

[truncated: 7 more sheets: Supplementary Figure 8A, Supplementary Figure 8B, Supplementary Figure 8C, Supplementary Figure 8D, Supplementary Figure 8E, Supplementary Figure 8F, Supplementary Figure 8G]
